# Supplementary material for: Expression of the Foraging Gene Is Associated with Age Polyethism, Not Task Preference, in the Ant Cardiocondyla obscurior
Source: PLoS One. 2015 Dec 9;10(12):e0144699. doi: 10.1371/journal.pone.0144699 (PMC4674073; doi:10.1371/journal.pone.0144699)
Supplement: S1 Data — (ZIP) [file pone.0144699.s001.zip]

Archive with 3 entries (2 files):
- supp_PONE-D-15-26277R2 .xlsx
- __MACOSX/
- __MACOSX/._supp_PONE-D-15-26277R2 .xlsx
