# Supplementary material for: Expression of the Foraging Gene Is Associated with Age Polyethism, Not Task Preference, in the Ant Cardiocondyla obscurior
Source: PLoS One. 2015 Dec 9;10(12):e0144699. doi: 10.1371/journal.pone.0144699 (PMC4674073; doi:10.1371/journal.pone.0144699)
Supplement: S1 Data — (ZIP) [file pone.0144699.s001.zip › supp_PONE-D-15-26277R2 .xlsx]

## Sheet: Methods
TITLE	Expression of the foraging gene is associated with age polyethism, not task preference, in the ant Cardiocondyla obscurior
summary	By challenging same-age young and older age cohorts to de novo establish DOL into nurse and foraging tasks and by forcing nurses to precociously become foragers and vice versa we studied expression patterns of one of the best known candidates for social insect worker behavior, the foraging gene.
overall design	qPCR gene expression profiling.
contributor	Jan Oettler/Lukas Schrader
PROTOCOLS
extract protocol	All ants were decapitated under a microscope on a pre-cooled metal dissection tray placed in liquid N2. Pools of five worker heads from each replicate were homogenized with a FastPrep (MP Biomedicals). Total RNA was extracted with an RNeasy Plus Micro Kit (Qiagen) and transcribed with an iScript cDNA synthesis kit (Bio-Rad). RT-qPCR with 5ng input cDNA per reaction in triplicates was done with a …
label protocol	Kapa Sybr Fast (Peqlab)
data processing	For interpretation of the qPCR data we used the relative 2-∆Cq [Livak, Schmittgen] method, followed by a Mann-Whitney-U test within treatments in R (“wilcox.test”).
data processing	For the normalization we used one housekeeping gene rps2 (Cobs_18295)
PLATFORM
title	CFX96 Touch Real-Time PCR Detection System
technology	RT-PCR
distribution	virtual
manufacturer	Bio-rad laboratories, Inc
manufacture protocol	see manufacturer's website
catalog number	1855196

## Sheet: non-normalized data
Experiment	Sample ID	Date	Target gene						Target gene						Task F=foraging; N=nursing
Exp	sample	data	Cofor	Sample	Cq1	Cq2	Cq3	Cqmean	Housekeeper	Sample	Cq1	Cq2	Cq3	Cqmean	task
cal	F1_cal	29052013	for_LS_T2	KF1	30.8352	30.7449	30.6873	30.7558	RPS2	KF1	24.1237	24.189	24.1971	24.17	F
cal	F2_cal	29052013	for_LS_T2	KF2	28.9026	29.7594	30.0213	29.5611	RPS2	KF2	23.1703	23.4564	23.4473	23.358	F
cal	F3_cal	29052013	for_LS_T2	KF3	30.1538	30.0876	29.9157	30.0524	RPS2	KF3	23.2655	23.1958	23.3503	23.2706	F
cal	F4_cal	29052013	for_LS_T2	KF4	30.3696	30.049	30.359	30.2592	RPS2	KF4	23.5608	23.5126	23.5821	23.5518	F
cal	F5_cal	29052013	for_LS_T2	KF5	29.959	30.2314	29.9272	30.0392	RPS2	KF5	23.567	23.6177	23.6122	23.599	F
cal	N1_cal	29052013	for_LS_T2	KN1	29.6225	29.6445	29.5254	29.5975	RPS2	KN1	24.048	24.1576	23.9641	24.0565	N
cal	N2_cal	29052013	for_LS_T2	KN2	29.4191	29.5747	29.5342	29.5093	RPS2	KN2	24.142	24.0182	24.1211	24.0938	N
cal	N3_cal	29052013	for_LS_T2	KN3	30.5122	29.9032	29.8566	30.0907	RPS2	KN3	24.6658	24.6442	24.6944	24.6681	N
cal	N4_cal	29052013	for_LS_T2	KN4	29.4901	29.1411	29.1837	29.2716	RPS2	KN4	23.6923	23.6554	23.7013	23.683	N
cal	N5_cal	29052013	for_LS_T2	KN5	31.5404	30.7657	31.4169	31.241	RPS2	KN5	25.361	25.4398	25.4364	25.4124	N
nur	F1_nur	25072013	for_LS_T2	F1	33.2737	32.6243	32.5636	32.8205	RPS2	F1	26.2242	26.0604	25.9082	26.0643	F
nur	F2_nur	25072013	for_LS_T2	F2	32.9158	33.2404	33.5028	33.2196	RPS2	F2	26.9413	26.4591	26.7777	26.7261	F
nur	F3_nur	25072013	for_LS_T2	F3	35.3397	37.9966	36.2206	36.519	RPS2	F3	29.4661	29.9796	29.7315	29.7257	F
nur	F4_nur	25072013	for_LS_T2	F4	33.3709	34.5268	33.4144	33.7707	RPS2	F4	27.0576	26.9262	27.1025	27.0288	F
nur	F5_nur	25072013	for_LS_T2	F5	33.4941	33.8413	34.0021	33.7792	RPS2	F5	27.3374	27.7192	27.5149	27.5238	F
nur	N1_nur	25072013	for_LS_T2	N1	32.2039	32.238	31.957	32.133	RPS2	N1	27.1919	26.8815	26.8598	26.9777	N
nur	N2_nur	25072013	for_LS_T2	N2	34.3909	35.0445	34.4209	34.6188	RPS2	N2	28.505	28.5086	28.5482	28.5206	N
nur	N3_nur	25072013	for_LS_T2	N3	32.046	32.1546	31.7824	31.9943	RPS2	N3	26.9615	26.8613	26.8755	26.8995	N
nur	N4_nur	25072013	for_LS_T2	N4	32.1669	31.4376	32.578	32.0608	RPS2	N4	26.3116	26.6076	26.422	26.447	N
nur	N5_nur	25072013	for_LS_T2	N5	31.2447	31.1612	31.0756	31.1605	RPS2	N5	26.4336	26.5746	26.3819	26.4634	N
week1	F1_week1	WH_03072013	for_LS_T2	5K_F1	31.4572	31.4759	31.6489	31.5273	RPS2	5K_F1	26.2711	26.2413	25.9171	26.1432	F
week1	F2_week1	WH_03072013	for_LS_T2	5K_F2	32.139	31.9124	31.672	31.9078	RPS2	5K_F2	26.0477	25.8247	26.1433	26.0052	F
week1	F3_week1	WH_03072013	for_LS_T2	5K_F3	31.2628	31.2202	31.661	31.3813	RPS2	5K_F3	25.8195	26.0341	25.8441	25.8992	F
week1	F4_week1	WH_03072013	for_LS_T2	5K_F4	32.2418	32.3606	32.805	32.4691	RPS2	5K_F4	26.1906	26.1577	26.1486	26.1656	F
week1	F5_week1	WH_03072013	for_LS_T2	5K_F5	31.8203	31.4698	31.9279	31.7393	RPS2	5K_F5	25.9245	26.2169	25.8388	25.9934	F
week1	N1_week1	WH_03072013	for_LS_T2	5K_N1	31.7535	32.2079	31.9371	31.9662	RPS2	5K_N1	26.7936	26.4702	26.5801	26.6146	N
week1	N2_week1	WH_03072013	for_LS_T2	5K_N2	33.0708	32.2376	32.6998	32.6694	RPS2	5K_N2	26.6565	26.5871	26.4036	26.5491	N
week1	N3_week1	WH_03072013	for_LS_T2	5K_N3	32.4676	32.4242	32.4525	32.4481	RPS2	5K_N3	26.9476	26.7187	26.8341	26.8335	N
week1	N4_week1	WH_03072013	for_LS_T2	5K_N4	33.061	32.8093	33.2562	33.0422	RPS2	5K_N4	26.5008	26.5888	26.572	26.5539	N
week1	N5_week1	WH_03072013	for_LS_T2	5K_N5	36.4551	35.02	36.7628	36.0793	RPS2	5K_N5	29.1083	29.1551	28.8287	29.0307	N
week5	F1_week5	30072013	for_LS_T2	A1_for	32.5065	32.4593	32.0773	32.3477	RPS2	A1_for	26.2726	26.2152	26.081	26.1896	F
week5	F3_week5	30072013	for_LS_T2	A3_for	31.6366	31.7143	32.0432	31.798	RPS2	A3_for	25.5712	25.4887	25.8316	25.6305	F
week5	F4_week5	30072013	for_LS_T2	A4_for	32.4636	31.9007	32.1818	32.182	RPS2	A4_for	26.071	26.3577	26.0879	26.1722	F
week5	F5_week5	30072013	for_LS_T2	A5_for	32.4742	32.8283	32.7684	32.6903	RPS2	A5_for	26.6694	26.5009	26.8099	26.6601	F
week5	N1_week5	30072013	for_LS_T2	A1_nur	33.3997	33.5364	33.867	33.601	RPS2	A1_nur	27.2743	27.5178	27.291	27.3611	N
week5	N3_week5	30072013	for_LS_T2	A3_nur	31.6391	31.8794	31.44	31.6528	RPS2	A3_nur	25.7129	25.6207	25.7339	25.6892	N
week5	N4_week5	30072013	for_LS_T2	A4_nur	31.2688	31.0084	31.2835	31.1869	RPS2	A4_nur	26.0971	26.1276	25.8876	26.0375	N
week5	N5_week5	30072013	for_LS_T2	A5_nur	32.2718	32.5957	32.5222	32.4632	RPS2	A5_nur	26.7395	26.8813	26.7421	26.7876	N
TF	F1_TF	25072013	for_LS_T2	TF1_for	34.8231	34.4027	34.0832	34.4363	RPS2	TF1_for	25.9973	26.0011	25.8285	25.9423	F
TF	F2_TF	25072013	for_LS_T2	TF2_for	31.79	32.58	32.63	32.3333	RPS2	TF2_for	25.3528	23.9053	25.4084	24.8888	F
TF	F5_TF	25072013	for_LS_T2	TF5_for	32.8057	NA	33.1457	32.9757	RPS2	TF5_for	25.7511	25.9202	25.6239	25.7651	F
TF	F6_TF	25072013	for_LS_T2	TF6_for	32.2332	32.9309	32.525	32.563	RPS2	TF6_for	27.0748	27.0042	27.3261	27.135	F
TF	N1_TF	25072013	for_LS_T2	TF1_nur	33.8534	33.6177	33.0839	33.5183	RPS2	TF1_nur	25.3781	25.8464	25.5575	25.594	N
TF	N2_TF	25072013	for_LS_T2	TF2_nur	33.979	34.3819	33.2965	33.8858	RPS2	TF2_nur	25.9918	26.0037	26.1217	26.0391	N
TF	N5_TF	25072013	for_LS_T2	TF5_nur	33.6587	33.9827	33.9017	33.8477	RPS2	TF5_nur	26.5303	26.6855	26.3872	26.5343	N
TF	N6_TF	25072013	for_LS_T2	TF6_nur	33.3065	32.8998	32.6469	32.9511	RPS2	TF6_nur	26.7705	26.5453	26.812	26.7093	N
TN	F1_TN	16072013	for_LS_T2	TN1_for	32.2808	32.1223	32.2587	32.2206	RPS2	TN1_for	25.5246	25.4672	25.3976	25.4631	F
TN	F2_TN	16072013	for_LS_T2	TN2_for	31.0476	31.6243	31.5418	31.4046	RPS2	TN2_for	25.2903	24.7728	25.1934	25.0855	F
TN	F3_TN	16072013	for_LS_T2	TN3_for	30.7868	30.5801	30.6855	30.6842	RPS2	TN3_for	25.2901	25.38	25.3515	25.3405	F
TN	F5_TN	16072013	for_LS_T2	TN5_for	34.0666	32.377	32.6843	33.0426	RPS2	TN5_for	26.3091	26.1836	26.142	26.2116	F
TN	F6_TN	16072013	for_LS_T2	TN6_for	31.5458	32.1716	31.9202	31.8792	RPS2	TN6_for	25.5615	25.6266	25.5757	25.5879	F
TN	N1_TN	16072013	for_LS_T2	TN1_nur	31.7849	31.6496	31.3358	31.5901	RPS2	TN1_nur	25.3685	25.2552	25.366	25.3299	N
TN	N2_TN	16072013	for_LS_T2	TN2_nur	32.3502	32.1925	32.503	32.3486	RPS2	TN2_nur	26.4262	26.4366	26.3562	26.4063	N
TN	N3_TN	16072013	for_LS_T2	TN3_nur	31.9337	32.0065	31.8538	31.9313	RPS2	TN3_nur	26.9845	26.4273	26.7115	26.7078	N
TN	N5_TN	16072013	for_LS_T2	TN5_nur	32.5996	34.1703	33.422	33.3973	RPS2	TN5_nur	25.7082	25.9835	25.9748	25.8888	N
TN	N6_TN	16072013	for_LS_T2	TN6_nur	32.1103	31.2608	31.6746	31.6819	RPS2	TN6_nur	26.0188	26.155	25.8855	26.0197	N
